# Supplementary material for: Meta-Analysis of MS-Based Proteomics Studies Indicates Interferon Regulatory Factor 4 and Nucleobindin1 as Potential Prognostic and Drug Resistance Biomarkers in Diffuse Large B Cell Lymphoma
Source: Cells. 2023 Jan 3;12(1):196. doi: 10.3390/cells12010196 (PMC9818977; doi:10.3390/cells12010196)
Supplement: Supplementary file 1 [file cells-12-00196-s001.zip]

Archive with 3 entries (3 files):
- Supplementary Materials.pdf
- Table S6 for Cells_revised.xlsx
- TableS5 for Cells.xlsx
